# Supplementary material for: A Comparison between Perceptions of Psychiatric Outpatients and Psychiatrists Regarding Benzodiazepine Use and Decision Making for Its Discontinuation: A Cross-Sectional Survey in Japan
Source: Int J Environ Res Public Health. 2023 Apr 3;20(7):5373. doi: 10.3390/ijerph20075373 (PMC10094391; doi:10.3390/ijerph20075373)
Supplement: Supplementary file 1 [file ijerph-20-05373-s001.zip]

Archive with 1 entries (1 files):
- ijerph-2218178-supplementary.pdf
